# Supplementary material for: Can DNA help trace the local trade of pangolins? Conservation genetics of white-bellied pangolins from the Dahomey Gap (West Africa)
Source: BMC Ecol Evol. 2022 Feb 14;22:16. doi: 10.1186/s12862-022-01971-5 (PMC8842964; doi:10.1186/s12862-022-01971-5)
Supplement: Supplementary file 1 — Additional file 1: Table S1. General database including geographic references and detailed information on sequenced and genotyped individuals. Empty lines indicate unsuccessful sequencing/genotyping. Haplotypes of CR1 sequences used to compute genetic diversity are provided (H1 to H14). Individuals sequenced successfully but not used to compute genetic diversity—because of missing data—are indicated by “yes” [file 12862_2022_1971_MOESM1_ESM.xlsx]

## Sheet: General database
ID	Genbank accession numbers	Country	Location	Origin	Type of samples	Treatment with chemical product	Collector	CR1	PT1162028		PT1753627		PT796077		PT1973508		PT839522		PT464918		PT1453906		PT34432		PT1594892		PT308752		PT1669238		PT1225378		PT739516		PT619913		PT338821		PT18497228		PT378852		PT353755		PT276641		PT2019332		Latitude
A13		Benin	Agoua	Forest	Scale connective tissue	no	S. Zanvo (Faculté des Sciences Agronomiques, Université d'Abomey-Calavi, Benin)	yes	149	157	241	243	172	172	230	230	207	215	122	128	197	197	117	119	206	206	160	164	178	178	238	238	234	238	215	215	240	242	114	120	168	171	233	233	190	194	199	203	7.93112
A23		Benin	Gnanhouizounmè	Forest	Muscle	no	S. Zanvo (Faculté des Sciences Agronomiques, Université d'Abomey-Calavi, Benin)	yes	153	153	241	247	164	172	230	234	207	207	122	125	193	193	119	119	206	206	160	172	180	180	234	238	234	238	215	215	238	240	114	118	168	168	227	239	186	190	199	199	6.92188
A25		Benin	Lokoli	Forest	Scale connective tissue	no	S. Zanvo (Faculté des Sciences Agronomiques, Université d'Abomey-Calavi, Benin)		149	149	241	243	164	172	230	230	219	219	122	122	193	193	119	119	206	206	148	168	178	180	238	238	234	254	215	219	238	242	114	116	168	168	233	233	186	194	199	199	7.06155
A26		Benin	Ewè	Forest	Scale connective tissue	no	S. Zanvo (Faculté des Sciences Agronomiques, Université d'Abomey-Calavi, Benin)	yes	153	153	243	245	172	172	230	232	207	207	116	125	193	201	119	119	206	206	164	168	180	180	238	238	234	238	215	215	234	234	114	116	168	168	221	224	194	194	199	211	7.45637
A27		Benin	Okpa	Forest	Scale connective tissue	no	S. Zanvo (Faculté des Sciences Agronomiques, Université d'Abomey-Calavi, Benin)	yes	153	153	241	257	172	172	230	232	207	221	116	122	193	193	119	119	206	206	160	164	178	180	238	238	234	234	215	215	234	236	114	116	168	171	221	233	190	190	187	203	7.72402
A28		Benin	Okpa	Forest	Dried skin	no	S. Zanvo (Faculté des Sciences Agronomiques, Université d'Abomey-Calavi, Benin)	yes																																									7.72402
A29		Benin	Agoua	Forest	Scale connective tissue	no	S. Zanvo (Faculté des Sciences Agronomiques, Université d'Abomey-Calavi, Benin)	yes	149	157	241	243	172	172	228	230	215	215	122	122	193	201	117	119	206	206	168	168	180	180	238	238	238	238	215	215	234	240	114	116	168	168	230	236	190	194	199	203	7.93112
A30		Benin	Okpa	Forest	Scale connective tissue	no	S. Zanvo (Faculté des Sciences Agronomiques, Université d'Abomey-Calavi, Benin)	yes	149	149	245	245	172	172	228	230	207	213	122	131	193	197	117	119	206	210	160	160	180	194	238	238	238	238	215	215	236	236	114	118	168	171	221	224	190	194	199	199	7.72402
A32		Benin	Gnanhouizounmè	Forest	Dried skin	no	S. Zanvo (Faculté des Sciences Agronomiques, Université d'Abomey-Calavi, Benin)	yes	153	153	241	243	172	172	230	230	215	219	116	122	193	193	119	119	206	206	164	172	178	180	238	238	234	254	215	215	236	236	114	116	168	168	224	236	186	194	199	199	6.92188
A44		Benin	Djidja	Forest	Scale connective tissue	no	S. Zanvo (Faculté des Sciences Agronomiques, Université d'Abomey-Calavi, Benin)	yes	149	153	241	241	164	164	230	230	207	221	110	122	193	197	0	0	0	0	160	160	180	180	238	238	234	238	215	215	234	242	114	116	168	168	224	224	186	190	199	199	7.52212
A45		Benin	Djidja	Forest	Scale connective tissue	no	S. Zanvo (Faculté des Sciences Agronomiques, Université d'Abomey-Calavi, Benin)	yes	149	153	243	253	172	172	230	230	219	219	122	128	193	193	119	119	206	206	160	160	178	180	238	238	234	234	215	215	238	240	116	116	168	168	230	236	194	194	199	199	7.51627
A47		Benin	Agoua	Forest	Scale connective tissue	no	S. Zanvo (Faculté des Sciences Agronomiques, Université d'Abomey-Calavi, Benin)	yes	153	153	241	243	172	172	230	234	219	219	122	122	201	201	119	119	210	210	160	172	178	180	238	238	234	238	215	215	234	242	116	116	168	168	215	215	190	194	199	199	8.60911
A48		Benin	Wari Maro	Forest	Dried skin	no	S. Zanvo (Faculté des Sciences Agronomiques, Université d'Abomey-Calavi, Benin)	yes	149	153	241	243	172	172	230	230	207	215	122	122	201	201	119	119	206	206	172	184	178	180	238	246	234	234	215	215	236	236	114	116	168	168	224	236	186	194	199	199	9.76921
A49		Benin	Wari Maro	Forest	Dried skin	no	S. Zanvo (Faculté des Sciences Agronomiques, Université d'Abomey-Calavi, Benin)	yes	149	149	243	259	172	172	230	232	207	217	122	122	193	193	119	119	206	206	160	164	178	180	238	238	234	234	215	215	236	236	114	118	168	168	221	233	186	190	199	199	9.76921
A5		Benin	Gnanhouizounmè	Forest	Dried skin	no	S. Zanvo (Faculté des Sciences Agronomiques, Université d'Abomey-Calavi, Benin)	H5																																									6.92188
A50		Benin	Ouémé supérieur	Forest	Dried skin	no	S. Zanvo (Faculté des Sciences Agronomiques, Université d'Abomey-Calavi, Benin)		149	149	247	253	172	172	230	230	207	219	128	128	193	201	0	0	0	0	160	160	180	180	238	238	238	238	215	215	234	236	114	116	168	168	236	236	186	190	203	207	9.76041
A51		Benin	Toui-Klibo	Forest	Scale connective tissue	no	S. Zanvo (Faculté des Sciences Agronomiques, Université d'Abomey-Calavi, Benin)	yes	153	153	243	245	172	172	228	230	207	207	125	125	193	201	119	119	206	206	164	184	180	180	238	238	234	234	215	215	234	234	114	120	168	168	227	239	190	190	187	203	8.73699
A52		Benin	Ouémé supérieur	Forest	Dried skin	no	S. Zanvo (Faculté des Sciences Agronomiques, Université d'Abomey-Calavi, Benin)	yes	153	153	241	241	172	172	230	234	215	215	128	128	193	201	119	119	210	210	148	164	180	180	238	238	234	238	215	215	234	242	116	116	168	171	224	239	186	190	199	199	9.76041
A54		Benin	Ouémé supérieur	Forest	Muscle	no	S. Zanvo (Faculté des Sciences Agronomiques, Université d'Abomey-Calavi, Benin)		157	157	245	247	172	172	230	230	207	207	128	128	193	193	119	119	206	206	164	172	180	180	238	238	234	234	215	215	236	236	114	116	168	168	239	239	186	186	199	207	9.76788
A55		Benin	Toui-Klibo	Forest	Dried skin	no	S. Zanvo (Faculté des Sciences Agronomiques, Université d'Abomey-Calavi, Benin)	yes																																									8.73699
A56		Benin	Wari Maro	Forest	Dried skin	no	S. Zanvo (Faculté des Sciences Agronomiques, Université d'Abomey-Calavi, Benin)	yes	149	149	241	241	172	172	228	230	207	215	128	131	193	201	119	119	206	206	160	172	180	180	238	238	238	238	215	215	234	236	116	118	168	168	233	233	194	194	199	199	9.76921
A57		Benin	Ouémé supérieur	Forest	Scale connective tissue	no	S. Zanvo (Faculté des Sciences Agronomiques, Université d'Abomey-Calavi, Benin)	yes																																									9.76041
A58		Benin	Toui-Klibo	Forest	Dried skin	no	S. Zanvo (Faculté des Sciences Agronomiques, Université d'Abomey-Calavi, Benin)	yes	149	149	241	241	172	172	228	230	207	215	128	128	193	201	117	119	206	206	168	184	180	180	238	238	234	238	215	215	236	238	114	116	168	168	224	233	190	194	199	199	8.59398
A64		Benin	Gnanhouizounmè	Forest	Dried skin	no	S. Zanvo (Faculté des Sciences Agronomiques, Université d'Abomey-Calavi, Benin)	yes																																									6.92188
A74		Benin	Mont Kouffé	Forest	Muscle	no	S. Zanvo (Faculté des Sciences Agronomiques, Université d'Abomey-Calavi, Benin)	H5	149	157	243	247	172	172	228	230	207	217	122	137	193	201	119	119	206	206	160	160	180	180	238	238	234	238	215	215	240	240	114	116	168	168	233	236	194	194	199	199	8.60911
A75		Benin	Mont Kouffé	Forest	Tongue	no	S. Zanvo (Faculté des Sciences Agronomiques, Université d'Abomey-Calavi, Benin)	H5	157	157	241	241	172	172	230	230	215	215	122	128	201	201	119	119	206	206	160	172	180	180	238	238	234	234	215	219	236	236	114	116	168	168	230	239	186	190	199	203	8.60911
A76		Benin	Mont Kouffé	Forest	Tongue	no	S. Zanvo (Faculté des Sciences Agronomiques, Université d'Abomey-Calavi, Benin)	H10	149	149	241	247	172	172	230	230	207	215	128	128	193	201	119	119	206	206	160	160	180	180	238	246	234	238	215	219	234	236	114	116	168	168	221	230	190	194	199	199	8.60911
A77		Benin	Mont Kouffé	Forest	Dried skin	no	S. Zanvo (Faculté des Sciences Agronomiques, Université d'Abomey-Calavi, Benin)	yes	153	153	241	241	172	172	228	230	219	219	125	125	201	201	119	119	206	206	148	160	178	180	238	246	234	234	215	215	234	234	114	116	168	168	215	227	194	198	199	199	8.60911
A78		Benin	Mont Kouffé	Forest	Scale connective tissue	no	S. Zanvo (Faculté des Sciences Agronomiques, Université d'Abomey-Calavi, Benin)	H10	149	153	241	247	164	172	228	230	215	219	131	131	193	193	119	119	206	206	160	164	180	180	238	238	234	238	215	215	236	236	114	118	168	168	215	224	190	190	199	199	8.60911
A79		Benin	Mont Kouffé	Forest	Scale connective tissue	no	S. Zanvo (Faculté des Sciences Agronomiques, Université d'Abomey-Calavi, Benin)	H5	157	157	241	241	172	172	228	230	215	215	122	128	201	201	0	0	0	0	160	172	180	180	238	238	234	234	215	219	236	236	114	116	168	168	230	239	186	190	199	203	8.60911
A80		Benin	Mont Kouffé	Forest	Tongue	no	S. Zanvo (Faculté des Sciences Agronomiques, Université d'Abomey-Calavi, Benin)	H5	149	157	241	241	172	172	228	230	215	215	122	128	201	201	0	0	0	0	160	172	180	180	238	238	234	238	215	215	236	240	116	116	168	171	233	236	186	190	199	199	8.60911
A81		Benin	Mont Kouffé	Forest	Tongue	no	S. Zanvo (Faculté des Sciences Agronomiques, Université d'Abomey-Calavi, Benin)	yes	149	149	241	243	164	172	230	232	217	221	116	131	201	201	119	119	206	210	160	172	180	180	238	238	238	254	215	219	234	236	116	116	168	171	215	236	194	198	207	207	8.60911
A9		Benin	Gnanhouizounmè	Forest	Dried skin	no	S. Zanvo (Faculté des Sciences Agronomiques, Université d'Abomey-Calavi, Benin)	yes	153	153	241	243	172	172	230	230	217	217	125	128	193	193	119	119	206	206	160	160	178	180	238	238	234	234	215	215	234	236	114	116	168	168	230	233	186	190	207	207	6.92188
B1	OK275650	Benin	Mont Kouffé	Forest	Scale connective tissue	no	S. Zanvo (Faculté des Sciences Agronomiques, Université d'Abomey-Calavi, Benin)	H1	149	149	241	243	172	172	230	232	215	215	122	128	189	201	119	119	206	206	160	168	180	180	238	238	234	234	215	215	244	244	116	118	168	168	224	233	186	186	199	203	8.60911
B10		Benin	Lama	Forest	Fresh skin	no	S. Zanvo (Faculté des Sciences Agronomiques, Université d'Abomey-Calavi, Benin)	H5	149	153	241	241	172	172	230	230	217	217	122	122	197	197	119	119	206	206	160	172	180	180	238	238	234	234	215	215	236	236	116	120	168	168	215	236	186	194	199	199	6.97876
B11		Benin	Lama	Forest	Fresh skin	no	S. Zanvo (Faculté des Sciences Agronomiques, Université d'Abomey-Calavi, Benin)	yes	149	149	241	243	172	172	228	230	217	217	122	122	197	201	119	119	206	206	160	172	180	180	238	238	234	238	215	215	236	236	116	120	168	168	221	236	186	186	199	199	6.97876
B12		Benin	Mont Kouffé	Forest	Dried skin	no	S. Zanvo (Faculté des Sciences Agronomiques, Université d'Abomey-Calavi, Benin)	H5	149	149	241	243	172	172	230	232	215	215	122	128	189	201	119	119	206	206	160	168	180	180	238	238	234	234	215	215	244	244	116	118	168	168	224	233	186	186	199	203	8.60911
B13		Benin	Mont Kouffé	Forest	Scale connective tissue	no	S. Zanvo (Faculté des Sciences Agronomiques, Université d'Abomey-Calavi, Benin)	yes	149	149	247	249	164	172	230	234	207	221	116	122	193	201	0	0	0	0	160	164	180	180	238	238	234	238	215	215	240	244	114	114	168	168	215	233	186	190	199	203	8.60911
B14	OK275656	Benin	Mont Kouffé	Forest	Scale connective tissue	no	S. Zanvo (Faculté des Sciences Agronomiques, Université d'Abomey-Calavi, Benin)	H7	149	149	241	247	172	172	230	232	213	213	122	128	197	197	0	0	0	0	160	160	178	180	238	238	234	238	215	219	236	240	118	118	168	168	230	233	186	194	199	203	8.60911
B15		Benin	Mont Kouffé	Forest	Scale connective tissue	no	S. Zanvo (Faculté des Sciences Agronomiques, Université d'Abomey-Calavi, Benin)	yes	149	149	241	241	172	172	228	230	215	215	116	128	201	201	119	119	206	206	160	164	180	180	238	246	234	234	215	215	236	236	114	118	168	168	215	233	186	190	199	199	8.60911
B16		Benin	Dévé	Forest	Scale connective tissue	no	S. Zanvo (Faculté des Sciences Agronomiques, Université d'Abomey-Calavi, Benin)	H5	149	149	243	255	172	172	230	230	207	219	116	122	197	197	119	119	206	206	160	160	178	180	238	238	234	234	215	215	236	238	116	120	168	168	221	230	186	190	199	207	6.76543
B17		Benin	Mont Kouffé	Forest	Scale connective tissue	no	S. Zanvo (Faculté des Sciences Agronomiques, Université d'Abomey-Calavi, Benin)	H5	153	153	243	255	172	172	230	230	219	219	116	128	201	201	0	0	0	0	160	172	180	180	238	238	234	234	215	215	236	236	114	116	168	168	230	233	190	194	199	199	8.60911
B18		Benin	Mont Kouffé	Forest	Tongue	no	S. Zanvo (Faculté des Sciences Agronomiques, Université d'Abomey-Calavi, Benin)	H5	153	153	241	241	172	172	228	230	215	215	128	128	193	193	119	119	206	206	164	164	180	180	238	238	234	234	215	215	236	236	114	114	168	168	224	236	190	190	199	199	8.60911
B19		Benin	Ouémé supérieur	Forest	Tongue	no	S. Zanvo (Faculté des Sciences Agronomiques, Université d'Abomey-Calavi, Benin)	H5	149	157	241	249	172	172	230	234	207	215	128	137	193	193	0	0	0	0	160	160	178	180	238	238	234	238	215	215	236	236	0	0	0	0	224	224	0	0	187	191	9.76788
B2	OK275654	Benin	Mont Kouffé	Forest	Tongue	no	S. Zanvo (Faculté des Sciences Agronomiques, Université d'Abomey-Calavi, Benin)	H5	149	149	241	241	172	172	228	230	215	215	116	128	201	201	119	119	206	206	160	164	180	180	238	246	234	234	215	215	236	236	114	118	168	168	215	233	186	190	199	199	8.60911
B20		Benin	Mont Kouffé	Forest	Tongue	no	S. Zanvo (Faculté des Sciences Agronomiques, Université d'Abomey-Calavi, Benin)	H5	157	157	241	251	164	172	230	230	217	221	128	128	201	201	119	119	206	206	160	164	180	180	238	238	234	234	215	215	236	236	116	120	168	168	230	236	186	194	199	199	8.60911
B21		Benin	Ouémé supérieur	Forest	Tongue	no	S. Zanvo (Faculté des Sciences Agronomiques, Université d'Abomey-Calavi, Benin)	H1	149	157	241	241	172	172	230	230	217	221	116	134	193	193	119	119	206	206	160	164	180	180	238	238	234	238	215	215	236	240	116	118	168	168	227	230	190	194	203	211	9.76788
B23		Benin	Gnanhouizounmè	Forest	Tongue	no	S. Zanvo (Faculté des Sciences Agronomiques, Université d'Abomey-Calavi, Benin)	H5	149	149	243	243	172	172	230	230	217	217	122	122	193	193	119	119	210	210	160	172	180	180	238	238	234	234	215	215	236	238	114	116	168	168	224	233	186	194	199	207	6.92188
B24	OK275658	Benin	Gnanhouizounmè	Forest	Scale connective tissue	no	S. Zanvo (Faculté des Sciences Agronomiques, Université d'Abomey-Calavi, Benin)	H10	149	149	241	245	164	172	230	232	215	221	122	122	201	201	117	119	206	206	160	164	180	180	238	238	238	254	215	215	232	232	114	114	168	168	221	230	186	190	199	207	6.92188
B25		Benin	Gnanhouizounmè	Forest	Scale connective tissue	no	S. Zanvo (Faculté des Sciences Agronomiques, Université d'Abomey-Calavi, Benin)	H5	149	153	241	243	172	172	230	234	207	207	128	128	193	193	119	119	206	206	148	160	180	180	238	238	234	234	215	215	240	240	114	116	168	168	233	236	194	194	199	199	6.92188
B26		Benin	Ewè	Forest	Scale connective tissue	no	S. Zanvo (Faculté des Sciences Agronomiques, Université d'Abomey-Calavi, Benin)	H4	149	153	241	241	172	172	228	230	207	215	116	122	193	201	0	0	0	0	160	160	180	180	238	238	234	238	215	215	240	240	114	114	168	168	224	233	186	194	199	207	7.45637
B27		Benin	Alibori supérieur	Forest	Scale connective tissue	no	S. Zanvo (Faculté des Sciences Agronomiques, Université d'Abomey-Calavi, Benin)	yes	153	153	241	243	164	172	228	230	215	221	116	122	193	201	119	119	206	206	148	160	180	180	238	246	234	238	215	215	234	236	114	116	168	168	236	236	190	194	199	199	10.0894
B28		Benin	Ouémé supérieur	Forest	Scale connective tissue	no	S. Zanvo (Faculté des Sciences Agronomiques, Université d'Abomey-Calavi, Benin)	yes	149	149	241	241	172	172	230	230	215	215	116	116	193	197	119	119	206	206	160	184	178	178	238	238	234	238	215	215	234	234	116	116	168	168	0	0	186	198	199	203	9.76041
B29		Benin	Dévé	Forest	Scale connective tissue	no	S. Zanvo (Faculté des Sciences Agronomiques, Université d'Abomey-Calavi, Benin)	yes	149	149	243	243	172	172	230	230	207	207	0	0	193	193	119	119	206	206	160	160	180	180	238	238	234	254	215	215	234	236	116	116	168	168	215	215	186	186	199	199	6.76543
B3		Benin	Mont Kouffé	Forest	Tongue	no	S. Zanvo (Faculté des Sciences Agronomiques, Université d'Abomey-Calavi, Benin)	H5	149	153	241	243	172	172	232	234	217	217	110	122	201	201	119	119	206	206	160	168	180	180	238	238	234	234	215	215	236	244	114	116	168	168	233	236	186	194	199	203	8.60911
B30		Benin	Ouémé supérieur	Forest	Scale connective tissue	no	S. Zanvo (Faculté des Sciences Agronomiques, Université d'Abomey-Calavi, Benin)	yes	149	153	241	247	172	172	230	230	207	221	110	128	189	189	119	119	206	206	164	172	178	180	238	238	234	234	215	215	238	240	116	116	168	171	233	233	186	190	199	207	9.76788
B31		Benin	Mont Kouffé	Forest	Tongue	no	S. Zanvo (Faculté des Sciences Agronomiques, Université d'Abomey-Calavi, Benin)	yes	149	153	241	243	172	172	230	234	207	215	122	137	201	201	119	119	206	206	160	184	180	180	238	238	234	238	215	215	234	240	114	116	168	168	236	239	186	194	199	199	8.60911
B32		Benin	Mont Kouffé	Forest	Scale connective tissue	no	S. Zanvo (Faculté des Sciences Agronomiques, Université d'Abomey-Calavi, Benin)	yes	153	153	241	241	164	172	228	230	207	221	128	128	193	193	119	119	206	206	156	172	180	180	238	238	234	238	215	215	234	234	116	118	168	168	227	233	190	194	199	203	8.42823
B33		Benin	Wari Maro	Forest	Scale connective tissue	no	S. Zanvo (Faculté des Sciences Agronomiques, Université d'Abomey-Calavi, Benin)	yes	149	149	241	243	172	172	230	230	207	215	116	116	201	201	119	119	206	206	168	172	178	180	238	238	234	234	215	215	240	240	114	114	168	168	221	233	194	194	199	199	9.76921
B34		Benin	Ouémé supérieur	Forest	Scale connective tissue	no	S. Zanvo (Faculté des Sciences Agronomiques, Université d'Abomey-Calavi, Benin)	yes	149	157	243	251	164	164	230	230	215	215	122	122	189	201	119	119	206	206	160	172	178	180	238	238	234	234	215	215	234	236	114	116	168	168	233	236	190	190	187	199	9.76041
B35		Benin	Mont Kouffé	Forest	Scale connective tissue	no	S. Zanvo (Faculté des Sciences Agronomiques, Université d'Abomey-Calavi, Benin)	yes	149	153	243	257	172	172	230	230	207	219	128	128	193	193	119	119	206	206	160	168	178	180	238	238	234	238	215	215	236	236	114	116	168	168	215	215	186	190	199	211	8.42823
B36		Benin	Ouémé supérieur	Forest	Scale connective tissue	no	S. Zanvo (Faculté des Sciences Agronomiques, Université d'Abomey-Calavi, Benin)	yes	149	153	239	257	172	172	230	230	207	207	116	128	189	189	119	119	206	206	160	172	178	180	238	238	234	234	215	215	236	236	116	120	168	168	221	230	186	190	199	207	9.76788
B37		Benin	Ouémé supérieur	Forest	Scale connective tissue	no	S. Zanvo (Faculté des Sciences Agronomiques, Université d'Abomey-Calavi, Benin)	yes	149	153	241	247	172	172	228	230	207	221	110	128	189	189	119	119	206	210	164	172	178	180	238	238	234	234	215	215	238	240	116	116	168	171	233	233	186	190	199	207	9.76788
B38		Benin	Wari Maro	Forest	Scale connective tissue	no	S. Zanvo (Faculté des Sciences Agronomiques, Université d'Abomey-Calavi, Benin)	yes	149	157	241	257	172	172	230	232	219	219	116	128	193	201	119	119	206	212	148	160	180	180	238	238	234	242	215	219	240	240	116	120	168	168	233	239	186	190	199	203	9.76921
B39		Benin	Mont Kouffé	Forest	Scale connective tissue	no	S. Zanvo (Faculté des Sciences Agronomiques, Université d'Abomey-Calavi, Benin)	yes	153	153	241	241	164	172	228	230	215	219	122	122	197	197	119	119	206	210	160	160	180	180	238	238	234	234	215	215	234	240	114	114	168	168	227	236	186	186	199	207	9.31655
B4	OK275653	Benin	Mont Kouffé	Forest	Tongue	no	S. Zanvo (Faculté des Sciences Agronomiques, Université d'Abomey-Calavi, Benin)	H4	149	153	243	249	172	172	230	230	219	219	122	128	193	193	119	119	210	210	148	172	180	180	238	238	238	238	215	215	240	242	114	114	168	168	224	236	194	198	199	211	8.60911
B40		Benin	Djidja	Forest	Scale connective tissue	no	S. Zanvo (Faculté des Sciences Agronomiques, Université d'Abomey-Calavi, Benin)	yes	149	149	241	247	172	172	228	228	215	221	116	122	193	193	119	119	206	206	168	172	178	178	238	238	234	234	215	215	240	242	116	116	168	168	227	227	186	190	187	207	7.52212
B41		Benin	Ouémé supérieur	Forest	Scale connective tissue	no	S. Zanvo (Faculté des Sciences Agronomiques, Université d'Abomey-Calavi, Benin)	yes	149	157	241	249	172	172	230	234	207	215	128	137	193	193	0	0	0	0	160	160	178	180	238	238	234	238	215	215	236	236	114	118	168	168	233	233	186	186	199	203	9.76788
B42		Benin	Wari Maro	Forest	Scale connective tissue	no	S. Zanvo (Faculté des Sciences Agronomiques, Université d'Abomey-Calavi, Benin)	yes	157	157	243	255	172	172	230	230	207	213	128	134	189	201	119	119	210	210	164	172	178	180	238	238	234	238	215	215	236	236	114	114	168	168	236	236	190	194	199	199	9.76921
B43		Benin	Mont Kouffé	Forest	Scale connective tissue	no	S. Zanvo (Faculté des Sciences Agronomiques, Université d'Abomey-Calavi, Benin)	yes	153	153	241	241	172	172	230	230	207	213	128	137	193	193	119	119	206	206	160	172	180	180	238	238	234	234	215	219	236	236	114	116	168	168	236	239	186	190	199	199	8.42823
B44		Benin	Mont Kouffé	Forest	Scale connective tissue	no	S. Zanvo (Faculté des Sciences Agronomiques, Université d'Abomey-Calavi, Benin)	yes	153	153	241	243	172	172	230	232	215	219	125	128	201	201	119	119	206	206	160	160	180	180	238	238	234	238	215	215	234	234	114	116	168	168	236	236	186	198	199	199	8.42823
B45		Benin	Ouémé supérieur	Forest	Scale connective tissue	no	S. Zanvo (Faculté des Sciences Agronomiques, Université d'Abomey-Calavi, Benin)	yes	149	149	241	241	172	172	228	230	207	213	122	134	193	193	119	119	206	206	160	188	180	180	238	238	234	234	215	215	236	240	114	114	168	171	224	236	186	198	199	203	9.76921
B5		Benin	Mont Kouffé	Forest	Tongue	no	S. Zanvo (Faculté des Sciences Agronomiques, Université d'Abomey-Calavi, Benin)	yes	149	153	241	243	172	172	230	234	207	215	122	137	201	201	119	119	206	206	160	184	180	180	238	238	234	238	215	215	240	240	114	116	168	168	236	239	186	194	199	199	8.60911
B56		Benin	Lama	Forest	Fresh skin	no	S. Zanvo (Faculté des Sciences Agronomiques, Université d'Abomey-Calavi, Benin)	yes	153	157	243	257	172	172	228	230	215	215	116	122	197	201	119	119	210	212	168	168	178	180	238	238	234	254	215	219	236	240	114	114	168	168	233	236	194	194	199	199	6.97876
B58		Benin	Lama	Forest	Fresh skin	no	S. Zanvo (Faculté des Sciences Agronomiques, Université d'Abomey-Calavi, Benin)	yes	153	153	0	0	172	172	230	230	215	215	122	122	197	197	119	119	210	210	168	168	178	180	238	238	234	234	215	215	0	0	114	114	168	168	233	236	194	194	199	199	6.97876
B6		Benin	Mont Kouffé	Forest	Tongue	no	S. Zanvo (Faculté des Sciences Agronomiques, Université d'Abomey-Calavi, Benin)	H5	149	153	241	259	172	172	230	230	207	221	122	122	193	193	119	119	210	210	164	172	180	180	238	238	234	234	215	215	236	236	114	114	168	168	215	227	194	198	203	203	8.60911
B7	OK275657	Benin	Mont Kouffé	Forest	Tongue	no	S. Zanvo (Faculté des Sciences Agronomiques, Université d'Abomey-Calavi, Benin)	H9	149	153	243	247	172	172	230	230	207	207	116	122	201	201	0	0	0	0	160	160	180	180	238	238	234	234	215	215	236	240	114	120	168	168	230	233	186	194	199	199	8.60911
B76		Benin	Mont Kouffé	Forest	Tongue	no	S. Zanvo (Faculté des Sciences Agronomiques, Université d'Abomey-Calavi, Benin)		149	153	241	241	172	172	230	230	207	221	131	131	193	201	119	119	206	206	160	172	180	180	238	238	234	238	215	215	234	240	116	116	168	168	227	239	186	186	187	207	8.60911
B8		Benin	Mont Kouffé	Forest	Tongue	no	S. Zanvo (Faculté des Sciences Agronomiques, Université d'Abomey-Calavi, Benin)	H1	149	149	247	249	164	172	230	234	207	221	116	122	193	201	119	119	206	206	160	164	180	180	238	238	234	238	215	215	240	244	114	114	168	168	215	233	186	190	199	203	8.60911
B9		Benin	Gnanhouizounmè	Forest	Tongue	no	S. Zanvo (Faculté des Sciences Agronomiques, Université d'Abomey-Calavi, Benin)	yes	149	153	243	243	172	172	228	230	219	221	116	122	193	193	119	119	206	212	160	168	180	180	238	238	234	234	215	215	234	236	114	116	168	168	224	230	186	194	199	211	6.92188
D0		Benin	Mont Kouffé	Forest	Tongue	no	S. Zanvo (Faculté des Sciences Agronomiques, Université d'Abomey-Calavi, Benin)	H5	157	157	241	241	172	172	230	230	215	215	122	128	201	201	119	119	206	206	160	172	180	180	238	238	234	234	215	219	234	236	114	116	168	168	230	239	186	190	199	203	8.60911
D1		Benin	Mont Kouffé	Forest	Tongue	no	S. Zanvo (Faculté des Sciences Agronomiques, Université d'Abomey-Calavi, Benin)	H9	153	157	241	259	172	172	228	230	215	215	122	128	197	201	0	0	0	0	160	160	180	180	238	238	238	254	215	215	234	234	114	120	168	168	227	233	190	190	187	195	8.60911
D10		Benin	Mont Kouffé	Forest	Tongue	no	S. Zanvo (Faculté des Sciences Agronomiques, Université d'Abomey-Calavi, Benin)	H5	149	149	241	241	172	172	228	230	215	215	128	128	201	201	119	119	206	210	164	172	178	180	238	238	234	238	215	215	234	234	114	116	168	168	233	239	190	190	199	203	8.60911
D11		Benin	Mont Kouffé	Forest	Tongue	no	S. Zanvo (Faculté des Sciences Agronomiques, Université d'Abomey-Calavi, Benin)	H5	149	157	241	243	164	172	228	230	215	219	110	116	197	197	119	119	206	206	172	172	180	180	238	238	234	234	215	215	236	238	114	116	168	168	233	236	186	190	199	199	8.60911
D12		Benin	Mont Kouffé	Forest	Tongue	no	S. Zanvo (Faculté des Sciences Agronomiques, Université d'Abomey-Calavi, Benin)	H4	149	149	243	247	172	172	228	230	215	219	125	128	201	201	119	119	206	206	156	188	178	180	238	246	234	238	215	215	234	234	116	120	168	168	230	233	186	190	199	199	8.60911
D14		Benin	Lama	Forest	Fresh skin	no	S. Zanvo (Faculté des Sciences Agronomiques, Université d'Abomey-Calavi, Benin)	H5	153	153	239	243	172	172	228	230	207	207	116	116	193	201	119	119	206	212	160	172	180	180	238	238	234	234	215	215	236	244	116	118	168	168	215	224	190	202	199	207	6.97876
D15		Benin	Lama	Forest	Fresh skin	no	S. Zanvo (Faculté des Sciences Agronomiques, Université d'Abomey-Calavi, Benin)	H5	153	153	239	243	172	172	228	230	207	207	116	116	193	201	119	119	206	212	160	172	180	180	238	238	234	234	215	215	236	244	116	118	168	168	215	224	190	202	199	207	6.97876
D16		Benin	Lama	Forest	Fresh skin	no	S. Zanvo (Faculté des Sciences Agronomiques, Université d'Abomey-Calavi, Benin)	H6	153	153	239	243	172	172	228	230	207	207	116	116	193	201	119	119	206	212	160	172	180	180	238	238	234	234	215	215	236	244	116	118	168	168	215	224	190	202	199	207	6.97876
D17		Benin	Lama	Forest	Fresh skin	no	S. Zanvo (Faculté des Sciences Agronomiques, Université d'Abomey-Calavi, Benin)	H6	157	157	243	243	172	172	232	234	213	217	122	128	193	193	119	119	210	212	160	160	180	180	238	238	234	238	215	215	236	236	114	116	168	168	230	233	190	194	199	203	6.97876
D18		Benin	Mont Kouffé	Forest	Tongue	no	S. Zanvo (Faculté des Sciences Agronomiques, Université d'Abomey-Calavi, Benin)	H7	153	157	241	249	164	172	230	234	207	217	122	128	201	201	119	119	206	212	160	160	178	180	238	238	234	238	215	219	234	240	114	116	168	168	215	224	186	190	199	199	8.60911
D19		Benin	Mont Kouffé	Forest	Tongue	no	S. Zanvo (Faculté des Sciences Agronomiques, Université d'Abomey-Calavi, Benin)	H5	149	149	241	241	164	172	230	232	217	221	128	128	189	189	119	119	206	212	156	164	178	178	238	238	234	234	215	215	236	240	116	116	168	168	215	227	190	194	195	199	8.60911
D2		Benin	Mont Kouffé	Forest	Scale connective tissue	no	S. Zanvo (Faculté des Sciences Agronomiques, Université d'Abomey-Calavi, Benin)	yes																																									8.60911
D20		Benin	Wari Maro	Forest	Dried skin	no	S. Zanvo (Faculté des Sciences Agronomiques, Université d'Abomey-Calavi, Benin)	H5	149	153	241	259	172	172	228	230	215	217	122	122	197	201	119	119	210	210	160	168	180	180	238	238	234	238	215	215	232	234	114	114	168	168	224	236	190	194	199	203	9.76921
D21		Benin	Wari Maro	Forest	Dried skin	no	S. Zanvo (Faculté des Sciences Agronomiques, Université d'Abomey-Calavi, Benin)	H4	149	153	241	241	172	172	230	236	221	221	122	128	193	193	119	119	210	210	160	184	180	180	238	238	234	238	215	215	236	242	116	120	168	168	227	233	186	194	199	207	9.76921
D22		Benin	Wari Maro	Forest	Dried skin	no	S. Zanvo (Faculté des Sciences Agronomiques, Université d'Abomey-Calavi, Benin)	H1	149	153	241	243	172	172	228	230	207	219	110	128	201	201	119	119	206	206	148	156	180	180	238	246	234	234	215	215	234	234	116	116	168	168	227	236	190	194	187	199	9.76921
D36		Benin	Lama	Forest	Fresh skin	no	S. Zanvo (Faculté des Sciences Agronomiques, Université d'Abomey-Calavi, Benin)	H5	153	153	243	243	172	172	228	230	207	217	122	122	193	201	119	119	206	206	160	168	180	180	238	238	234	234	215	215	234	240	114	116	168	168	224	236	186	194	199	199	6.97876
D4		Benin	Mont Kouffé	Forest	Tongue	no	S. Zanvo (Faculté des Sciences Agronomiques, Université d'Abomey-Calavi, Benin)	H4	149	153	243	247	164	172	228	230	207	219	128	128	201	201	0	0	206	206	156	160	178	178	238	246	238	238	215	215	234	240	116	118	168	168	224	230	186	186	199	199	8.60911
D5		Benin	Mont Kouffé	Forest	Tongue	no	S. Zanvo (Faculté des Sciences Agronomiques, Université d'Abomey-Calavi, Benin)	H1	149	149	241	241	164	172	230	232	215	215	128	128	197	201	119	119	206	210	160	164	180	180	238	246	234	238	215	219	234	240	116	116	168	168	221	224	190	194	199	199	8.60911
D6		Benin	Mont Kouffé	Forest	Tongue	no	S. Zanvo (Faculté des Sciences Agronomiques, Université d'Abomey-Calavi, Benin)	H5	149	157	241	243	172	172	232	234	215	215	122	128	189	189	119	119	206	210	156	164	180	180	238	238	234	234	215	215	238	240	116	116	168	168	221	224	190	194	199	207	8.60911
D7		Benin	Mont Kouffé	Forest	Tongue	no	S. Zanvo (Faculté des Sciences Agronomiques, Université d'Abomey-Calavi, Benin)	H5	149	157	241	241	164	172	230	232	219	219	116	122	197	201	119	119	206	212	160	172	180	180	238	238	234	238	215	215	236	236	114	116	168	168	233	236	186	194	199	199	8.60911
D8	OK275655	Benin	Mont Kouffé	Forest	Tongue	no	S. Zanvo (Faculté des Sciences Agronomiques, Université d'Abomey-Calavi, Benin)	H6	149	153	241	241	172	172	230	232	213	219	110	110	201	201	119	119	210	212	148	164	178	178	238	238	234	238	215	215	240	242	114	114	168	168	230	233	190	190	203	211	8.60911
D9		Benin	Mont Kouffé	Forest	Tongue	no	S. Zanvo (Faculté des Sciences Agronomiques, Université d'Abomey-Calavi, Benin)	H5	149	149	241	247	164	172	228	230	213	217	128	128	193	193	119	119	210	210	164	172	178	178	238	238	238	254	215	215	234	236	114	116	168	168	233	233	190	194	203	207	8.60911
T1777		Togo	Amessodjikope	Forest	Muscle	no	K. Afiademanyo (Département de Zoologie et de Biologie Animale, Université de Lomé, Togo)	H1	149	153	241	251	164	164	228	230	215	215	128	128	193	193	117	119	206	206	160	160	178	180	238	238	234	234	215	215	234	234	114	114	168	168	227	242	190	198	187	199	7.9
T1780		Togo	Kamina	Forest	Muscle	no	K. Afiademanyo (Département de Zoologie et de Biologie Animale, Université de Lomé, Togo)	H2	153	153	0	0	172	172	230	230	207	215	110	110	193	193	119	119	210	210	164	164	180	180	238	238	238	238	215	219	234	234	114	114	168	168	236	236	186	186	199	203	7.9
T1789		Togo	Sasanfo	Forest	Muscle	no	K. Afiademanyo (Département de Zoologie et de Biologie Animale, Université de Lomé, Togo)	H3	149	149	255	255	164	172	228	230	215	223	116	128	193	193	119	119	206	206	160	160	180	180	238	238	234	234	219	219	236	236	114	114	168	168	227	236	0	0	195	199	7.817
T1802		Togo	Kamina	Forest	Muscle	no	K. Afiademanyo (Département de Zoologie et de Biologie Animale, Université de Lomé, Togo)	H4	153	153	241	259	172	172	228	230	215	215	122	122	193	193	119	119	210	210	160	160	178	178	238	238	238	238	215	215	232	234	114	120	168	168	233	236	190	194	199	203	7.9
T942		Togo	Kamina	Forest	Muscle	no	K. Afiademanyo (Département de Zoologie et de Biologie Animale, Université de Lomé, Togo)	H4	149	149	241	251	164	164	228	230	207	223	110	128	197	197	119	119	206	206	160	172	178	180	238	238	234	238	215	215	234	242	116	116	168	168	236	236	190	190	199	199	0.633
T945		Togo	Adèlè	Forest	Muscle	no	K. Afiademanyo (Département de Zoologie et de Biologie Animale, Université de Lomé, Togo)	H9	149	149	241	245	172	172	230	230	213	213	116	116	201	201	119	119	206	206	160	160	180	180	238	238	234	234	215	219	234	234	114	114	168	171	224	236	190	198	187	199	0.633
T946		Togo	Kamina	Forest	Muscle	no	K. Afiademanyo (Département de Zoologie et de Biologie Animale, Université de Lomé, Togo)	H9	149	149	241	241	164	172	230	236	215	215	122	128	201	201	117	119	206	210	172	172	178	180	238	238	234	234	215	215	234	234	114	114	168	168	233	236	190	194	199	199	0.633
T954		Togo	Assoukoko	Forest	Muscle	no	K. Afiademanyo (Département de Zoologie et de Biologie Animale, Université de Lomé, Togo)	H9	149	149	241	255	172	172	230	230	207	215	110	116	193	193	119	119	206	210	160	160	178	180	238	238	238	238	215	219	234	234	114	114	168	168	236	236	0	0	199	199	0.633
B22		Benin	Hounkpogon	Bushmeat market	Scale connective tissue	no	S. Zanvo (Faculté des Sciences Agronomiques, Université d'Abomey-Calavi, Benin)	yes	149	153	241	257	172	172	230	230	221	221	122	122	197	201	119	119	210	210	160	160	180	180	238	238	234	238	215	215	234	240	114	116	168	168	236	239	186	190	199	199	7.60486
T2205		Benin	Têgon	Bushmeat market	Fresh skin	no	S.C.A.M. Djagoun (Faculté des Sciences Agronomiques, Université d'Abomey-Calavi, Cotonou, Benin) & P. Gaubert (IRD, Laboratoire Evolution et Diversité Biologique, Université Paul Sabatier, Toulouse, France)	H6	149	153	241	243	172	172	228	230	207	219	122	122	201	201	119	119	210	210	160	168	178	178	238	238	234	254	215	215	234	236	116	116	168	168	215	215	186	186	199	199	2.066
T815		Benin	Têgon	Bushmeat market	Tongue	no	S.C.A.M. Djagoun (Faculté des Sciences Agronomiques, Université d'Abomey-Calavi, Cotonou, Benin)	H6	149	149	241	257	172	172	230	230	215	219	116	134	193	193	119	119	210	210	160	160	178	180	238	238	234	254	215	215	236	238	116	116	168	168	224	224	186	190	199	199	0.633
T816		Benin	Têgon	Bushmeat market	Fresh skin	no	S.C.A.M. Djagoun (Faculté des Sciences Agronomiques, Université d'Abomey-Calavi, Cotonou, Benin)	H7	153	157	241	257	172	172	230	234	215	215	128	128	193	201	119	119	210	212	160	160	180	180	238	238	234	234	215	215	236	240	116	118	168	171	215	215	190	194	187	199	0.633
T876		Nigeria	Asejire	Bushmeat market	Muscle	no	A. Olayemi (Natural History Museum, Obafemi Awolowo University, Ile Ife, Nigeria)	H7	153	157	245	245	172	172	228	230	215	221	128	131	193	193	119	119	206	206	160	164	180	180	238	238	238	238	215	215	236	240	114	116	168	168	227	233	186	190	199	199	0.633
T877		Nigeria	Asejire	Bushmeat market	Muscle	no	A. Olayemi (Natural History Museum, Obafemi Awolowo University, Ile Ife, Nigeria)	H1	149	153	241	241	172	172	230	234	215	215	128	128	201	201	119	119	206	206	160	164	178	180	238	238	234	238	215	215	240	240	114	116	168	168	221	233	190	194	203	203	0.633
T878		Nigeria	Asejire	Bushmeat market	Muscle	no	A. Olayemi (Natural History Museum, Obafemi Awolowo University, Ile Ife, Nigeria)	H8	149	149	245	245	168	172	230	236	207	221	128	128	197	197	119	119	210	210	160	188	180	180	238	238	234	238	215	215	236	240	116	116	168	171	233	233	194	194	183	199	0.633
A1		Benin	Gbèdagba	TMM market	Dried skin	yes	S. Zanvo (Faculté des Sciences Agronomiques, Université d'Abomey-Calavi, Benin)	H5	149	153	243	255	172	172	230	232	207	207	122	128	193	193	119	119	210	210	160	172	180	180	238	238	238	238	215	215	238	240	116	116	171	171	230	236	194	194	199	199	7.17212
A10		Benin	Avogbannan	TMM market	Scale connective tissue	no	S. Zanvo (Faculté des Sciences Agronomiques, Université d'Abomey-Calavi, Benin)	H5	149	149	243	245	172	172	230	230	215	215	131	131	193	201	117	119	210	210	152	160	180	180	238	238	234	238	215	215	236	236	114	116	168	171	227	233	190	194	199	207	7.21468
A11		Benin	Avogbannan	TMM market	Scale connective tissue	no	S. Zanvo (Faculté des Sciences Agronomiques, Université d'Abomey-Calavi, Benin)	H5	149	149	241	259	172	172	230	230	215	215	122	122	193	193	119	119	206	206	160	172	180	180	238	238	234	234	219	219	238	240	114	116	168	168	215	215	186	190	199	211	7.21468
A12		Benin	Gbèdagba	TMM market	Scale connective tissue	no	S. Zanvo (Faculté des Sciences Agronomiques, Université d'Abomey-Calavi, Benin)	yes	149	153	243	255	172	172	230	232	207	207	122	128	193	193	117	119	210	210	160	172	180	180	238	238	238	238	215	215	234	240	116	116	171	171	230	236	194	194	199	199	7.17212
A14		Benin	Gbèdagba	TMM market	Scale connective tissue	no	S. Zanvo (Faculté des Sciences Agronomiques, Université d'Abomey-Calavi, Benin)	H10	157	161	241	247	172	172	230	236	215	215	116	122	201	201	117	119	210	210	156	160	178	180	238	238	234	234	215	215	236	236	114	114	168	168	233	236	190	198	199	203	7.17212
A15		Benin	Azovè	TMM market	Dried skin	no	S. Zanvo (Faculté des Sciences Agronomiques, Université d'Abomey-Calavi, Benin)	H5																																									6.94612
A17		Benin	Gbèdagba	TMM market	Dried skin	yes	S. Zanvo (Faculté des Sciences Agronomiques, Université d'Abomey-Calavi, Benin)	H9	149	149	243	243	164	172	230	230	207	215	122	122	197	201	119	119	206	206	160	164	178	180	238	238	234	234	215	215	236	236	114	116	168	171	230	236	190	190	199	199	7.17212
A18		Benin	Dantokpa	TMM market	Scale connective tissue	no	S. Zanvo (Faculté des Sciences Agronomiques, Université d'Abomey-Calavi, Benin)	H5	149	153	241	247	172	172	228	230	215	219	110	128	193	201	119	119	206	206	160	168	180	180	238	238	234	234	215	215	236	236	114	116	168	168	221	224	194	194	199	203	6.37455
A19		Benin	Dantokpa	TMM market	Dried skin	yes	S. Zanvo (Faculté des Sciences Agronomiques, Université d'Abomey-Calavi, Benin)	H1	149	149	243	257	172	172	230	230	215	221	122	122	193	201	119	119	210	210	160	172	180	180	238	238	234	234	215	215	236	238	116	116	168	168	221	233	190	194	199	199	6.37455
A2		Benin	Gbèdagba	TMM market	Dried skin	yes	S. Zanvo (Faculté des Sciences Agronomiques, Université d'Abomey-Calavi, Benin)	H5	149	149	241	247	172	172	230	230	221	221	122	137	197	197	119	119	206	206	148	160	178	180	238	246	238	242	215	219	234	236	114	114	168	168	215	236	190	190	199	199	7.17212
A20		Benin	Avogbannan	TMM market	Dried skin	yes	S. Zanvo (Faculté des Sciences Agronomiques, Université d'Abomey-Calavi, Benin)	H5	153	153	0	0	172	172	230	230	221	221	128	128	197	197	119	119	210	210	160	168	180	180	238	238	234	238	215	215	234	234	114	116	168	168	0	0	186	186	199	199	7.21468
A21		Benin	Gbèdagba	TMM market	Dried skin	yes	S. Zanvo (Faculté des Sciences Agronomiques, Université d'Abomey-Calavi, Benin)	H5
A22	OK275651	Benin	Calavi	TMM market	Scale connective tissue	no	S. Zanvo (Faculté des Sciences Agronomiques, Université d'Abomey-Calavi, Benin)	H2	149	149	241	241	172	172	230	230	217	217	128	128	197	201	119	119	206	206	160	160	180	180	238	238	234	234	215	215	238	238	114	114	168	168	0	0	190	194	199	199	6.44743
A24		Benin	Avogbannan	TMM market	Scale connective tissue	no	S. Zanvo (Faculté des Sciences Agronomiques, Université d'Abomey-Calavi, Benin)	H5	153	153	241	243	172	172	230	230	217	221	125	125	193	193	119	119	206	206	160	160	180	180	238	238	234	234	215	215	236	236	114	116	168	168	230	233	186	190	187	207	7.21468
A3		Benin	Gbèdagba	TMM market	Scale connective tissue	no	S. Zanvo (Faculté des Sciences Agronomiques, Université d'Abomey-Calavi, Benin)	H1																																									7.17212
A33		Benin	Dantokpa	TMM market	Dried skin	yes	S. Zanvo (Faculté des Sciences Agronomiques, Université d'Abomey-Calavi, Benin)	H5	149	153	241	257	164	172	230	230	213	213	125	128	197	197	119	119	210	212	164	172	180	180	238	238	234	238	215	215	234	236	116	118	168	168	224	236	186	198	199	207	6.37455
A34		Benin	Dantokpa	TMM market	Dried skin	yes	S. Zanvo (Faculté des Sciences Agronomiques, Université d'Abomey-Calavi, Benin)	H5	149	153	241	257	164	172	230	230	213	213	125	128	197	197	119	119	210	212	164	172	180	180	238	238	234	238	215	215	236	236	116	118	168	168	224	236	186	198	199	207	6.37455
A35		Benin	Dantokpa	TMM market	Scale connective tissue	no	S. Zanvo (Faculté des Sciences Agronomiques, Université d'Abomey-Calavi, Benin)		149	157	241	243	172	172	230	230	207	221	116	128	193	197	117	119	206	206	160	160	180	180	238	238	234	238	215	219	240	240	114	114	168	171	230	233	190	194	199	207	6.37455
A38	OK275659	Benin	Azovè	TMM market	Dried skin	yes	S. Zanvo (Faculté des Sciences Agronomiques, Université d'Abomey-Calavi, Benin)	H11	149	149	241	243	172	172	230	230	215	215	116	116	201	201	0	0	0	0	160	160	178	180	238	238	234	242	215	215	236	236	114	114	168	168	215	233	186	190	195	199	6.94612
A39		Benin	Azovè	TMM market	Dried skin	yes	S. Zanvo (Faculté des Sciences Agronomiques, Université d'Abomey-Calavi, Benin)	H6	149	149	241	241	172	172	230	230	207	219	116	122	201	201	119	119	210	210	156	160	178	180	238	238	234	234	215	215	236	236	114	116	168	168	230	233	186	186	199	211	6.94612
A4		Benin	Gbèdagba	TMM market	Dried skin	yes	S. Zanvo (Faculté des Sciences Agronomiques, Université d'Abomey-Calavi, Benin)	H6	149	153	241	243	164	172	230	234	207	219	128	137	201	201	119	119	206	206	160	160	178	180	238	238	234	238	215	215	236	236	114	116	168	168	236	239	186	190	199	199	7.17212
A40	OK275660	Benin	Azovè	TMM market	Scale connective tissue	no	S. Zanvo (Faculté des Sciences Agronomiques, Université d'Abomey-Calavi, Benin)	H12	149	157	0	0	172	172	230	230	215	215	116	116	0	0	119	119	206	206	160	160	180	180	238	238	238	238	215	215	236	236	114	114	168	168	0	0	190	190	199	199	6.94612
A41		Benin	Azovè	TMM market	Scale connective tissue	no	S. Zanvo (Faculté des Sciences Agronomiques, Université d'Abomey-Calavi, Benin)	H1	153	153	241	241	172	172	230	234	207	221	128	131	193	193	119	119	206	206	160	168	180	180	238	238	234	234	215	215	236	238	116	116	168	168	221	221	190	194	199	203	6.94612
A42		Benin	Azovè	TMM market	Scale connective tissue	no	S. Zanvo (Faculté des Sciences Agronomiques, Université d'Abomey-Calavi, Benin)	H1	149	153	241	243	164	172	230	234	207	219	128	137	201	201	119	119	206	206	160	160	178	180	238	238	234	238	215	215	236	236	114	116	168	168	236	239	186	194	199	199	6.94612
A43		Benin	Azovè	TMM market	Dried skin	no	S. Zanvo (Faculté des Sciences Agronomiques, Université d'Abomey-Calavi, Benin)	yes	149	149	241	241	172	172	230	230	219	219	128	128	193	201	117	119	210	210	160	172	178	180	238	238	234	238	215	215	236	240	114	114	168	168	215	224	190	190	187	199	6.94612
A6		Benin	Azovè	TMM market	Scale connective tissue	no	S. Zanvo (Faculté des Sciences Agronomiques, Université d'Abomey-Calavi, Benin)	H1	149	149	249	257	172	172	230	230	219	219	122	122	197	201	119	119	210	212	160	168	178	180	238	238	234	254	215	215	236	236	114	116	168	168	230	233	186	194	199	199	6.94612
A60		Togo	Akodéssèwa	TMM market	Dried skin	yes	S. Zanvo (Faculté des Sciences Agronomiques, Université d'Abomey-Calavi, Benin)	H1																																									7.21468
A61		Togo	Akodéssèwa	TMM market	Dried skin	yes	S. Zanvo (Faculté des Sciences Agronomiques, Université d'Abomey-Calavi, Benin)	H5	149	149	241	243	172	172	230	234	213	221	122	122	193	201	117	119	206	206	160	184	178	180	238	238	238	238	215	215	234	240	114	116	168	171	233	236	190	190	199	199	7.21468
A62		Togo	Akodéssèwa	TMM market	Dried skin	yes	S. Zanvo (Faculté des Sciences Agronomiques, Université d'Abomey-Calavi, Benin)		157	157	241	241	172	172	230	230	207	207	110	110	201	201	119	119	206	206	160	164	180	180	238	238	0	0	215	215	234	234	114	116	168	168	0	0	190	190	199	199	7.21468
A63		Togo	Akodéssèwa	TMM market	Dried skin	yes	S. Zanvo (Faculté des Sciences Agronomiques, Université d'Abomey-Calavi, Benin)	H1	153	157	241	243	172	172	228	230	207	215	116	116	197	197	119	119	212	212	168	172	178	180	238	238	234	254	215	215	236	236	114	114	168	168	230	233	194	194	199	203	7.21468
A65		Benin	Dantokpa	TMM market	Scale connective tissue	no	S. Zanvo (Faculté des Sciences Agronomiques, Université d'Abomey-Calavi, Benin)	H5	149	149	241	241	172	172	230	230	213	215	110	122	193	201	0	0	0	0	160	160	180	180	238	238	234	234	215	215	236	236	116	116	168	168	233	236	186	194	199	203	6.37455
A66		Benin	Dantokpa	TMM market	Scale connective tissue	no	S. Zanvo (Faculté des Sciences Agronomiques, Université d'Abomey-Calavi, Benin)	H5	149	149	241	241	172	172	230	230	213	215	110	122	193	201	0	0	0	0	160	160	180	180	238	238	234	234	215	215	236	236	116	116	168	168	233	236	186	194	199	203	6.37455
A67		Benin	Dantokpa	TMM market	Scale connective tissue	no	S. Zanvo (Faculté des Sciences Agronomiques, Université d'Abomey-Calavi, Benin)	H5	149	149	241	241	172	172	230	230	213	215	110	122	193	201	119	119	206	206	160	160	180	180	238	238	234	234	215	215	236	236	116	116	168	168	233	236	186	194	199	203	6.37455
A68		Benin	Dantokpa	TMM market	Scale connective tissue	no	S. Zanvo (Faculté des Sciences Agronomiques, Université d'Abomey-Calavi, Benin)	H1	153	153	241	243	172	172	230	230	213	215	116	122	201	201	119	119	210	210	160	164	180	180	238	238	234	238	215	215	238	238	116	120	168	168	230	236	186	198	187	199	6.37455
A69	OK275661	Togo	Akodéssèwa	TMM market	Scale connective tissue	no	S. Zanvo (Faculté des Sciences Agronomiques, Université d'Abomey-Calavi, Benin)	H13																																									7.21468
A7		Benin	Ikpinlè	TMM market	Scale connective tissue	no	S. Zanvo (Faculté des Sciences Agronomiques, Université d'Abomey-Calavi, Benin)	H10																																									6.89
A70		Togo	Akodéssèwa	TMM market	Scale connective tissue	no	S. Zanvo (Faculté des Sciences Agronomiques, Université d'Abomey-Calavi, Benin)	H1																																									7.21468
A72		Togo	Akodéssèwa	TMM market	Dried skin	yes	S. Zanvo (Faculté des Sciences Agronomiques, Université d'Abomey-Calavi, Benin)	H9	149	153	241	243	164	172	230	230	207	213	128	134	201	201	119	119	206	206	160	172	178	180	238	238	234	234	215	215	234	238	116	116	168	168	215	215	190	190	199	199	7.21468
B46		Benin	Gbèdagba	TMM market	Scale connective tissue	no	S. Zanvo (Faculté des Sciences Agronomiques, Université d'Abomey-Calavi, Benin)		149	153	241	241	172	172	230	230	219	219	122	122	201	201	119	119	210	210	160	172	178	178	238	238	234	254	215	215	236	236	114	116	168	168	236	236	186	186	199	199	7.17212
B47		Benin	Gbèdagba	TMM market	Scale connective tissue	no	S. Zanvo (Faculté des Sciences Agronomiques, Université d'Abomey-Calavi, Benin)	H6	149	149	241	241	172	172	230	230	207	207	122	122	197	201	119	119	206	206	160	164	178	180	238	238	234	234	215	215	238	240	114	116	168	168	224	239	186	190	199	207	7.17212
B48		Benin	Azovè	TMM market	Scale connective tissue	no	S. Zanvo (Faculté des Sciences Agronomiques, Université d'Abomey-Calavi, Benin)	H1																																									6.94612
B49		Benin	Azovè	TMM market	Dried skin	no	S. Zanvo (Faculté des Sciences Agronomiques, Université d'Abomey-Calavi, Benin)	H1	149	149	241	255	172	172	230	230	207	215	110	116	193	193	119	119	206	206	160	160	178	178	238	238	238	238	215	219	234	234	114	114	168	168	236	236	186	186	199	199	6.94612
B50		Benin	Azovè	TMM market	Scale connective tissue	no	S. Zanvo (Faculté des Sciences Agronomiques, Université d'Abomey-Calavi, Benin)	H1	149	157	247	255	172	172	230	234	215	219	116	131	193	197	119	119	206	206	152	192	180	180	238	238	234	238	215	215	236	236	116	116	168	168	230	242	186	194	199	199	6.94612
B51		Benin	Azovè	TMM market	Scale connective tissue	no	S. Zanvo (Faculté des Sciences Agronomiques, Université d'Abomey-Calavi, Benin)	H4	153	157	241	241	172	172	230	230	219	221	116	116	193	201	119	119	206	206	160	160	180	180	238	238	234	234	215	215	236	236	114	116	168	168	230	236	186	194	199	199	6.94612
B52		Benin	Azovè	TMM market	Dried skin	no	S. Zanvo (Faculté des Sciences Agronomiques, Université d'Abomey-Calavi, Benin)	H1	157	157	243	247	172	172	230	234	215	215	125	125	201	201	119	119	206	206	156	176	180	180	238	238	234	234	215	215	240	240	116	116	171	171	0	0	186	190	199	203	6.94612
B53		Benin	Azovè	TMM market	Dried skin	no	S. Zanvo (Faculté des Sciences Agronomiques, Université d'Abomey-Calavi, Benin)	yes	153	157	241	245	172	172	230	230	207	219	128	131	193	193	119	119	206	206	160	160	180	180	238	238	238	238	215	215	236	240	114	116	168	171	230	230	186	190	195	199	6.94612
B54	OK275662	Benin	Azovè	TMM market	Dried skin	no	S. Zanvo (Faculté des Sciences Agronomiques, Université d'Abomey-Calavi, Benin)	H14	149	153	241	249	172	172	230	230	213	217	122	134	193	193	119	119	210	210	160	168	180	180	238	238	234	234	215	215	238	240	116	116	168	168	215	215	186	194	187	199	6.94612
B55		Benin	Azovè	TMM market	Dried skin	no	S. Zanvo (Faculté des Sciences Agronomiques, Université d'Abomey-Calavi, Benin)	H1	149	153	241	241	172	172	230	232	207	215	116	122	193	197	119	119	206	206	160	160	180	180	238	238	242	254	215	215	234	236	116	116	168	168	224	233	190	194	199	199	6.94612
B77		Benin	Avogbannan	TMM market	Scale connective tissue	no	S. Zanvo (Faculté des Sciences Agronomiques, Université d'Abomey-Calavi, Benin)	yes	149	153	0	0	172	172	230	230	215	215	116	122	201	201	119	119	0	0	156	160	180	180	0	0	234	234	215	215	0	0	114	116	168	168	0	0	186	190	199	203	7.21468
B79		Benin	Avogbannan	TMM market	Scale connective tissue	no	S. Zanvo (Faculté des Sciences Agronomiques, Université d'Abomey-Calavi, Benin)	yes																																									7.21468
D13		Benin	Dantokpa	TMM market	Dried skin	yes	S. Zanvo (Faculté des Sciences Agronomiques, Université d'Abomey-Calavi, Benin)	H5	157	157	245	253	172	172	228	230	207	217	128	128	201	201	119	119	206	212	152	160	178	180	238	238	234	254	215	215	238	240	114	116	168	168	224	230	194	194	199	203	7.17212
D23	OK275652	Benin	Avogbannan	TMM market	Dried skin	yes	S. Zanvo (Faculté des Sciences Agronomiques, Université d'Abomey-Calavi, Benin)	H3																																									7.21468
D24		Benin	Avogbannan	TMM market	Dried skin	yes	S. Zanvo (Faculté des Sciences Agronomiques, Université d'Abomey-Calavi, Benin)	H5	153	153	241	241	0	0	232	232	215	215	137	137	201	201	119	119	206	206	160	160	180	180	238	238	234	254	215	215	234	236	114	116	168	168	215	215	186	190	199	199	7.21468
D25		Benin	Avogbannan	TMM market	Scale connective tissue	no	S. Zanvo (Faculté des Sciences Agronomiques, Université d'Abomey-Calavi, Benin)	H6																																									7.21468
D26		Benin	Avogbannan	TMM market	Dried skin	yes	S. Zanvo (Faculté des Sciences Agronomiques, Université d'Abomey-Calavi, Benin)	H5	149	153	247	253	172	172	230	232	219	219	116	122	201	201	0	0	0	0	160	160	178	180	238	238	234	254	215	215	238	238	114	116	168	171	221	221	194	194	199	207	7.21468
D27		Benin	Avogbannan	TMM market	Dried skin	yes	S. Zanvo (Faculté des Sciences Agronomiques, Université d'Abomey-Calavi, Benin)	H1	149	153	241	249	172	172	230	232	219	219	116	122	193	193	119	119	206	212	160	164	180	194	238	238	234	238	215	215	236	244	116	120	168	168	236	236	186	194	187	199	7.21468
D28		Benin	Avogbannan	TMM market	Dried skin	yes	S. Zanvo (Faculté des Sciences Agronomiques, Université d'Abomey-Calavi, Benin)	H5	153	157	241	243	172	172	230	232	215	215	122	128	201	201	119	119	210	210	160	160	178	180	238	238	234	238	215	219	234	234	116	120	168	168	0	0	186	190	199	199	7.21468
D29		Benin	Avogbannan	TMM market	Dried skin	yes	S. Zanvo (Faculté des Sciences Agronomiques, Université d'Abomey-Calavi, Benin)	H5	153	153	243	243	172	172	228	230	217	219	110	131	201	201	119	119	210	210	168	168	180	180	238	238	234	234	215	215	236	236	116	116	168	168	224	236	190	190	199	199	7.21468
D31		Benin	Avogbannan	TMM market	Dried skin	yes	S. Zanvo (Faculté des Sciences Agronomiques, Université d'Abomey-Calavi, Benin)	yes																																									7.21468
D32		Benin	Avogbannan	TMM market	Dried skin	yes	S. Zanvo (Faculté des Sciences Agronomiques, Université d'Abomey-Calavi, Benin)	H5	149	153	241	243	172	172	228	230	219	219	122	122	193	193	119	119	212	212	156	156	180	180	238	238	234	254	215	215	236	236	114	114	168	168	230	233	186	194	199	199	7.21468
D33		Benin	Avogbannan	TMM market	Dried skin	yes	S. Zanvo (Faculté des Sciences Agronomiques, Université d'Abomey-Calavi, Benin)	H1	149	149	243	243	172	172	230	234	215	219	125	131	201	201	119	119	210	212	160	160	180	180	238	238	234	238	215	215	236	238	114	116	168	168	221	233	190	194	187	199	7.21468
D34		Benin	Gbèdagba	TMM market	Dried skin	no	S. Zanvo (Faculté des Sciences Agronomiques, Université d'Abomey-Calavi, Benin)	H6																																									7.17212
D35		Benin	Gbèdagba	TMM market	Dried skin	yes	S. Zanvo (Faculté des Sciences Agronomiques, Université d'Abomey-Calavi, Benin)	H1	153	153	241	243	172	172	230	230	217	217	122	128	201	201	119	119	206	212	152	160	180	180	238	238	234	234	215	215	234	236	114	120	168	168	224	230	190	194	199	199	7.17212
I28		Benin	Calavi	TMM market	Muscle	yes	S. Zanvo (Faculté des Sciences Agronomiques, Université d'Abomey-Calavi, Benin)	H5	153	157	0	0	172	172	228	230	0	0	116	122	201	201	119	119	210	210	164	164	178	178	238	238	234	234	215	215	234	234	116	116	168	168	236	236	194	194	199	199	6.44743
I39		Benin	Calavi	TMM market	Dried skin	yes	S. Zanvo (Faculté des Sciences Agronomiques, Université d'Abomey-Calavi, Benin)		149	153	241	241	172	172	230	230	207	219	116	116	193	193	119	119	212	212	160	160	178	180	238	238	234	254	215	215	234	236	114	116	168	168	230	236	186	194	199	199	6.44743
I51		Benin	Zobè	TMM market	Dried skin	yes	S. Zanvo (Faculté des Sciences Agronomiques, Université d'Abomey-Calavi, Benin)	H3	153	153	243	243	172	172	230	230	215	221	116	122	197	197	0	0	0	0	160	160	178	180	238	238	234	234	215	215	236	236	116	116	168	168	233	236	186	190	199	199	6.3597
I52		Benin	Zobè	TMM market	Dried skin	yes	S. Zanvo (Faculté des Sciences Agronomiques, Université d'Abomey-Calavi, Benin)		149	153	0	0	172	172	230	230	217	217	122	128	193	193	119	119	206	206	160	164	180	180	238	238	234	234	215	215	0	0	114	116	168	168	0	0	194	194	199	199	6.3597
I62		Benin	Dantokpa	TMM market	Dried skin	yes	S. Zanvo (Faculté des Sciences Agronomiques, Université d'Abomey-Calavi, Benin)	H1	153	153	241	241	172	172	230	230	215	221	122	122	193	201	119	119	206	206	148	172	178	180	238	238	234	238	215	215	236	240	114	116	168	168	227	230	186	194	199	203	6.37455
I8		Benin	Calavi	TMM market	Dried skin	yes	S. Zanvo (Faculté des Sciences Agronomiques, Université d'Abomey-Calavi, Benin)	H2	149	149	241	241	172	172	228	230	207	217	128	128	197	201	119	119	206	206	160	160	180	180	238	238	234	234	215	215	234	238	114	114	168	168	233	236	190	194	199	199	6.44743
T2219		Benin	Avogbannan	TMM market	Dried tissue	yes	S.C.A.M. Djagoun (Faculté des Sciences Agronomiques, Université d'Abomey-Calavi, Cotonou, Benin) & P. Gaubert (IRD, Laboratoire Evolution et Diversité Biologique, Université Paul Sabatier, Toulouse, France)	H5	149	153	243	247	172	172	228	230	219	219	122	122	193	197	119	119	206	212	168	172	178	178	0	0	0	0	0	0	0	0	114	114	168	171	230	233	186	186	203	211	7.21468
T812		Benin	Comè	TMM market	Dried skin	yes	S.C.A.M. Djagoun (Faculté des Sciences Agronomiques, Université d'Abomey-Calavi, Cotonou, Benin) & P. Gaubert (IRD, Laboratoire Evolution et Diversité Biologique, Université Paul Sabatier, Toulouse, France)	H5																																									0.633
T813		Benin	Comè	TMM market	Dried skin	yes	S.C.A.M. Djagoun (Faculté des Sciences Agronomiques, Université d'Abomey-Calavi, Cotonou, Benin)	H5	149	149	243	257	172	172	230	230	219	219	116	122	193	201	119	119	212	212	160	168	178	180	238	238	254	254	215	215	236	240	114	116	168	168	215	233	190	194	199	199	0.633
[truncated: 1 more columns]
